# Supplementary material for: Hydropersulfides (RSSH) Outperform Post-Conditioning and Other Reactive Sulfur Species in Limiting Ischemia–Reperfusion Injury in the Isolated Mouse Heart
Source: Antioxidants (Basel). 2022 May 20;11(5):1010. doi: 10.3390/antiox11051010 (PMC9137952; doi:10.3390/antiox11051010)
Supplement: Supplementary file 1 [file antioxidants-11-01010-s001.zip]

Archive with 1 entries (1 files):
- antioxidants-1716807-supplementary.pdf
